# Supplementary material for: Residual Platinum-Induced Neuropathy and the Feasibility of Second-Line Paclitaxel–Ramucirumab Therapy in Advanced Gastric Cancer: Prospective Multicenter Evidence from Japan
Source: Cancers (Basel). 2026 Jul 13;18(14):2243. doi: 10.3390/cancers18142243 (PMC13406993; doi:10.3390/cancers18142243)
Supplement: Supplementary file 1 [file cancers-18-02243-s001.zip]

Archive with 1 entries (1 files):
- cancers-4410231-supplementary.pdf
